# Supplementary material for: Evaluation of the Content of Minerals, B-Group Vitamins, Tocols, and Carotenoids in Raw and In-House Cooked Wild Edible Plants
Source: Foods. 2024 Feb 2;13(3):472. doi: 10.3390/foods13030472 (PMC10855799; doi:10.3390/foods13030472)
Supplement: Supplementary file 1 [file foods-13-00472-s001.zip]

Archive with 1 entries (1 files):
- foods-2821253-supplementary.pdf
